# Supplementary material for: Characterization and Correction of Geometric Distortions in 814 Diffusion Weighted Images
Source: PLoS One. 2016 Mar 30;11(3):e0152472. doi: 10.1371/journal.pone.0152472 (PMC4814112; doi:10.1371/journal.pone.0152472)
Supplement: S2 File — Average anterior-posterior displacement (mm) calculated per voxel over all 814 imaging series registered to a normal brain template (S1 File). (GZ) [file pone.0152472.s002.gz]

Archive with 1 entries (1 files):
- pone.0152472.s002
